# Supplementary material for: Comparison of 2D, 3D In Vitro, and Ex Vivo Platforms for Modeling the Rat Small Intestine
Source: Bioengineering (Basel). 2026 Mar 17;13(3):349. doi: 10.3390/bioengineering13030349 (PMC13024708; doi:10.3390/bioengineering13030349)
Supplement: Supplementary file 1 [file bioengineering-13-00349-s001.zip]

Archive with 1 entries (1 files):
- bioengineering-4168735-supplementary.pdf
